# Supplementary material for: Imprinted Photonic Crystal-Film-Based Smartphone-Compatible Label-Free Optical Sensor for SARS-CoV-2 Testing
Source: Biosensors (Basel). 2022 Mar 28;12(4):200. doi: 10.3390/bios12040200 (PMC9026776; doi:10.3390/bios12040200)
Supplement: Supplementary file 1 [file biosensors-12-00200-s001.zip]

Archive with 1 entries (1 files):
- biosensors-1658033-supplementary.pdf
